# Supplementary material for: Deciphering flavonoids and terpenoids biosynthesis through chromosomal-level genome, metabolome, and transcriptome integration in Spuriopimpinella brachycarpa
Source: Hortic Res. 2026 Mar 30;13(7):uhag107. doi: 10.1093/hr/uhag107 (PMC13291319; doi:10.1093/hr/uhag107)
Supplement: Web_Material_uhag107 [file web_material_uhag107.zip]

Archive with 2 entries (2 files):
- 20260205-Supplementary Figures.docx
- 20260205-Supplementary Tables.xlsx
