# Supplementary material for: Deciphering flavonoids and terpenoids biosynthesis through chromosomal-level genome, metabolome, and transcriptome integration in Spuriopimpinella brachycarpa
Source: Hortic Res. 2026 Mar 30;13(7):uhag107. doi: 10.1093/hr/uhag107 (PMC13291319; doi:10.1093/hr/uhag107)
Supplement: Web_Material_uhag107 [file web_material_uhag107.zip › 20260205-Supplementary Tables.xlsx]

## Sheet: Table S1
Table S1. Results of K-mer analysis data
Parameter	Value
K-mer	19
K-mer number	116429132765
K-mer depth	34
Estimated genome size (Mb)	3480.66
Data size (clean data) (Gb)	202.62
Depth	58.21
Heterozygous ratio (%)	1.89
Duplication ratio (%)	82.58

## Sheet: Table S2
Table S2. Statistics of PacBio HiFi sequencing data
Parameter	Value
HiFi reads	7703466
Total bases (Gb)	133.44
HiFi read length (bp)	17326
HiFi read length N50 (bp)	17123

## Sheet: Table S3
Table S3. Statistics of next-generation sequencing data
Parameter	Raw data	Clean data
Number of reads	1368066032	1355870208
Number of bases	205209904800	202617632975
GC content (%)	35.29	35.21
Q20 (%)	96.94	97.29
Q30 (%)	91.87	92.33

## Sheet: Table S4
Table S4. Statistics of Hi-C sequencing data
Parameter	Value
Raw reads	2309677842
Raw bases	346451676300
Clean reads	2236416850
Clean bases	332694992119
Q20 (%)	0.95941
Q30 (%)	0.8951

## Sheet: Table S5
Table S5. Statistics of chromosome length
Chromosome	Length (bp)	Contig number
Chr1	422278242	42
Chr2	395917644	30
Chr3	394854018	33
Chr4	393458864	46
Chr5	363629062	46
Chr6	358946850	55
Chr7	344308391	34
Chr8	316551668	16
Chr9	314071248	38
Chr10	267792538	29
Chr11	259794944	30
ChrUnn	276754594	2774

## Sheet: Table S6
Table S6. Statistics of assembly results
Parameter	Value
Length (bp)	4108319263
Length_without N (bp)	4108280463
Number of scaffolds	2785
GC content (%)	34.77
N50 (bp)	358946850
N90 (bp)	259794944
Scaffold average length (bp)	1.47516e+06
Scaffold median length (bp)	63325
Scaffold minimum length (bp)	18595
Scaffold maximum length (bp)	422278242

## Sheet: Table S7
Table S7. Statistics of genome consistency
Parameter	Value
Mapping rate (%)	0.9999
Average sequencing depth	47.78
Coverage (%)	0.9717

## Sheet: Table S8
Table S8. Mapping statistics of PacBio HiFi reads against the final genome assembly of S. brachycarpa
Parameter	Value
Mapping rate(%)	99.98
Average sequencing depth	31.68
Coverage(%)	100
Coverage at least 4X(%)	99.4
Coverage at least 10X(%)	95.72
Coverage at least 20X(%)	77.77

## Sheet: Table S9
Table S8. Statistics of BUSCO evaluation
Parameter	Value	Percent (%)
Complete BUSCOs (C)	2209	0.95
Complete and single-copy BUSCOs (S)	1937	83.3
Complete and duplicated BUSCOs (D)	272	11.7
Fragmented BUSCOs (F)	12	0.5
Missing BUSCOs (M)	105	4.5
Total BUSCO group searched	2326	100

## Sheet: Table S10
Table S9. Basic statistics of repeated sequences in S. brachycarpa genome
Type	TE proteins		De novo + repbase		Combined Tes
	Length (bp)	% in genome	Length (bp)	% in genome	Length (bp)	% in genome
DNA	16685682	0.41	106479641	2.59	108327985	2.64
LINE	21353700	0.52	48269057	1.17	51287484	1.25
SINE	0	0	39063	0	39063	0
LTR	702487353	17.1	1988647117	48.41	2000232610	48.69
LTR-Gypsy	214957912	5.23	590121081	14.36	594870328	14.48
LTR-Copia	486266521	11.84	1390120997	33.84	1398585413	34.04
Satellite	0	0	495486	0.01	495486	0.01
Simple_repeat	0	0	1464331	0.04	1464331	0.04
Other	0	0	4934	0	4934	0
Unknown	225	0	1335154434	32.5	1335154659	32.5
Total	740516191	18.02	3324462390	80.92	3424263498	83.35
Note: DNA, DNA transposons; LINE, long interspersed nuclear element; SINE, short interspersed element; LTR, long terminal repeat; Satellite, satellite DNA; Simple_repeat, simple sequence repeat; Other, unclassified DNA transposons; Unknown, unclassified repeats that can be labeled.

[truncated: 14 more sheets: Table S11, Table S12, Table S13, Table S14, Table S15, Table S16, Table S17, Table S18, Table S19, Table S20, Table S21, Table S22, Table S23, Table S24]
